# Supplementary material for: Broussonetia papyrifera Pollen Metabolome Insights, Allergenicity, and Dispersal in Response to Climate Change Variables
Source: Metabolites. 2025 Feb 18;15(2):137. doi: 10.3390/metabo15020137 (PMC11857163; doi:10.3390/metabo15020137)
Supplement: Supplementary file 1 [file metabolites-15-00137-s001.zip]

Archive with 11 entries (11 files):
- S-5 Table PLASMA Lab samples.xlsx
- S1 Fig..tiff
- S1 Table (2).xlsx
- S2 Fig..tiff
- S2 Table..csv
- S3 Fig..tiff
- S3 table..xlsx
- S4 Fig..tiff
- S4 Table..pdf
- S5 Fig..tiff
- S6 Table BioClimatic Variables.pdf
