# Supplementary material for: Broussonetia papyrifera Pollen Metabolome Insights, Allergenicity, and Dispersal in Response to Climate Change Variables
Source: Metabolites. 2025 Feb 18;15(2):137. doi: 10.3390/metabo15020137 (PMC11857163; doi:10.3390/metabo15020137)
Supplement: Supplementary file 1 [file metabolites-15-00137-s001.zip › S-5 Table PLASMA Lab samples.xlsx]

## Sheet: Sheet1
	Received Date	Current vol (ml)	Plasma/ Serum	Gender	Age (yrs)/DOB	Race/ Ethnicity	Symptoms	Allergic to:	postive SPT	Positive S/DBFC	Total IgE by CAP	EGG WHITE CAP	Cow's milk	Cod	Wheat CAP	Rye	Barley	Oat	Corn	Rice	Sesame seed CAP	Buckwheat CAP	Pea cap	Peanut cap	Soy CAP	White bean CAP	hazelnut CAP	BRAZIL NUT CAP	Almond CAP	Crab	SHRIMP CAP	Tomato	Pork	Beef	Carrot	Orange	potato	Coconut	Blue Mussel	Tuna	Salmon	Strawberry	Yeast	Garlic	Onion	Apple	Egg yolk	alpha-lactalbumin	Gluten
Phadia catalogue												F1	F2	F3	F4	F5	F6	F7	F8	F9	F10	F11	F12	F13	F14	F15	F17	F18	F20	F23	F24	F25	F26	F27	F31	F33	F35	F36	F37	F40	F41	F44	F45	F47	F48	F49	F75	F76	F79
15742-JT / PL29148	2022-08-22	10 mL	Plasma	M	1971-12-02	Caucasian	Allergic rhinitis and asthma and FEIA				525
PakPoln	Dec.2022	10 mL	Plasma/serum			Caucasian			Yes																																						Yes
24001-JW / PL22241	2022-08-22	10 mL	Plasma	M	1987-08-22	Caucasian	Allergic rhinitis and FEIA	HDM mild pausible, Cat dander, dog dander, timothy grass pollen ragweed pollen, few others			453	0.09													0.2
28472 JT / PL 25062-I	2022-08-22	4	plasma	M	1993-10-14	Asian	Allergic rhinitis, multiple	multiple			5160																47.7
27324 TC / PL 24180-D	2022-08-22	10	plasma	F	1988-01-09	African American	Allergic rhinitis, asthma	HDM, dog and cat timothy			135	0.05												0	0.05
29967 RG / PL 24329-I	2022-08-22	10	plasma	F	1979-01-25	Caucasian	Allergic rhinitis	multiple			378	0.05	0.1		0.32									0.53	0.09		0.09				2.9			0.08		0.2				0.05	0.09
32884 JP / PL 25218-G	2022-08-22	10	plasma	M	1992-09-25	Native American	Allergic rhinitis	grass pollen			413
33545-PS / PL 26206	2022-08-22	10	plasma	M	1998-10-07	Caucasian	Allergic rhinitis	Allergic to everything according to his chart. Peanuts and tree nuts including vomiting and anaphyl, lentils has scratchy throat
33920-MD	2022-08-22	10	plasma	M	1989-01-07	Other	Allergic rhinitis	Itchy skin face swelling strawberries, bananas avocado, spinach milk queezy, mosquito bites large welt			2352
34272-AW / PL27376	2022-08-22	2 mL	Plasma	F	1989-05-01	Caucasian	Allergic rhinitis	allergic rhinitis, HSV Ab, muti-allergic, seasonal allergies started at 5, food allergies at 23 years, foods and cannabis, molds, cats, some fruits including apples, peaches, figs, jackfruit, walnuts, almonds cashews and 2019, stung by yellow-jacket and leg swollen for days
32535-ET /	2022-08-22	10 mL	Plasma	F	1998-06-12	Other	Eczema, eyes, sneezing, rhinitis, grass skin contact	Eczema, rhinitis, animal allergies (cat, guinea pig, hamster,), contact with grass, shrimp, crab, lobster, mosquito bites, large welts			2710																			27	40.6									0.2
34941-BW / PL29194	2022-08-22	10 mL	Plasma	M	1987-11-10	Caucasian	Allergic rhinitis AND Food excercise induced allergies BUT no information about specific IgE levels	food and airway allergies some issues requiring sporadic Epipen, also benedryl often, cat, fish and shellfish that have required steroids in hospital, kiwi, lactose intolerant			178																	0.4	0.8
23888-ML / PL22272	2022-08-22	10 mL	Plasma	M	1982-09-08	Caucasian	Allergic rhinitis FEIA	Ragweed, birch pollen, claims cat and others, but IgE does not indicate except ragween and birch maybe			n.a	0.4													0.25
26885-AB / PL22887	2022-08-22	10 mL	Plasma	M	1985-04-22	Caucasian	Allergic rhinitis, FEIA	Cat, Soy, hazelnut, almond, pecan, walnut, celeriac, timothy pollen sunflower seed, silver birch, ragweed, sunflower			354	0.2													2.5		1.6	0.1	4.3
[truncated: 89 more columns]
