# Supplementary material for: Broussonetia papyrifera Pollen Metabolome Insights, Allergenicity, and Dispersal in Response to Climate Change Variables
Source: Metabolites. 2025 Feb 18;15(2):137. doi: 10.3390/metabo15020137 (PMC11857163; doi:10.3390/metabo15020137)
Supplement: Supplementary file 1 [file metabolites-15-00137-s001.zip › S1 Table (2).xlsx]

## Sheet: Sheet1
Kotli Temperature	Year
Month	2003	2004	2005	2006	2007	2008	2009	2010	2011	2012	2013	2014	2015	2016	2017	2018	2019	2020
Jan								11.1	10.6	10.4	11.2	11.3	11.8	12.1	11.2	12.7	10.8	10.4
Feb								13.6	12.9	11.3	13.5	12.7	14.5	15.2	15.7	15.6	12.4	14.5
Mar								21.2	18.8	18.4	19.5	17.7	17.2	17.7	18.5	21	16.6	16.8
Apr								25.8	21.9	23.5	23	22.1	22.5	23.3	24.8	24.8	24.8	22.5
May								28.7	29.2	27.9	28.9	26.3	27.5	28.5	28.9	28.2	27.7	27.4
Jun								30.4	30.1	32.7	30.5	31.2	28.9	30.1	29.1	31	30.8	29.8
Jul								28.7	28.3	30.6	28.8	28.9	27.9	28.6	29	29.3	29.6	30.7
Aug								27.8	28	27.6	27.7	28.6	28.6	28.6	28.5	28.7	28.7	28.7
Sep								26.5	26.6	26.1	26.5	26.1	26.7	27.3	27.7	27.3	28.3	27.9
Oct								23.5	23	22.3	23.9	23	23.2	24.5	24.9	22.8	22.9	23.9
Nov								17.9	18.5	17.5	16.5	17.2	17.4	17.6	17.8	16.7	17.5	16.4
Dec								11.7	13.2	13.1	12.7	12.7	13.2	14.1	14.4	12.6	12	12.6
Total								266.9	261.1	261.4	262.7	257.8	259.4	267.6	270.5	270.7	262.1	261.6
Yearly Mean								22.2417	21.758	21.783	21.891	21.483	21.616	22.3	22.541	22.558	21.841	21.8
Peshawar Temperature
Jan	12	11.8	10.3	11.1	12	9.3	13.1	13.2	10.9	10	11.2	12.4	11.9	11.7	11.4	12.2	12.8	10.1
Feb	13.3	14.7	11.3	12.9	13.8	13.2	14.6	14	13	11.2	13.1	13.4	14.8	15.7	15.2	15.3	15.5	15
Mar	18.1	18.3	18.5	18.6	17.3	21.8	18.8	22.2	19.4	18.3	19.1	16.4	17.5	18.8	18.6	20.7	19.9	16.8
Apr	24.3	24.2	23.3	25	25.8	23.2	22.5	26.4	23.5	23.5	23.2	22.7	23.7	23.9	25.6	24.6	25	22.1
May	28.1	28.5	26.2	27.5	28.5	30	30	29.8	31.9	28.3	29.7	27.6	28.5	31.1	31.1	30.2	29.8	28.2
Jun	33.9	32.1	33.6	32.2	32.8	32.3	31.8	31.3	34	33.2	32.7	33.3	31.7	33.2	32.1	33.2	32.6	31.2
Jul	31.5	31.5	31.7	31.9	31.5	31.3	32.7	31.9	31.1	33.6	31.8	32	31	32.1	31.6	31	32.6	33
Aug	30.5	30.8	31.5	30.3	31.5	30	32	29.6	30.7	31.4	30.4	30.9	29.5	31	30.6	31.3	30.7	32
Sep	29.1	29.2	29.5	29.1	29.1	28.5	29.5	28.8	28.9	27.8	29.6	29.4	28	30.1	29.2	29.3	30.4	28.7
Oct	23.3	22.1	24.1	25.2	23.8	25.6	24.5	25.2	24.4	23.4	25	23.5	24.2	25.9	25.8	24	23.7	24.4
Nov	17	18.3	17.4	18.1	18.2	18.6	17.4	18.5	19.1	18	17.1	17.7	17.6	18.9	17.4	17.8	17	16.2
Dec	13.6	14.1	12.5	12.5	13	14.9	13.7	11.8	12.8	13.5	13.7	12.8	13	15.1	13.8	12.6	11.9	13
Total	274.7	275.6	269.9	274.4	277.3	278.7	280.6	282.7	279.7	272.2	276.6	272.1	271.4	287.5	282.4	282.2	281.9	270.7
Yearly Mean	22.8917	22.9667	22.4917	22.8667	23.1083	23.225	23.3833	23.55	23.3	22.68	23.05	22.67	22.61	23.95	23.53	23.5167	23.4917	22.55
Islamabad Temperature
Jan	10.9	11.1	11	9.7	10.7	10.9	8.1	10.2	9.2	9.1	10.1	10.4	10.8	10.7	10.7	11.2	11.2	11.1
Feb	12.7	12.6	12.9	11.2	12.9	13.4	12	12.6	12.6	10.6	12.8	12.5	13.8	14	14.5	13.7	13.6	13.3
Mar	16.8	16.7	16.5	17.4	17.8	16.6	20.4	20.8	18.4	17.2	18.3	15.7	16.5	16.8	17.1	19.1	18.4	16.3
Apr	22.3	22.8	22.5	21.5	22.1	24.4	21.7	23.4	21.6	23.1	22.3	21.2	21.9	21.5	23.2	23	23.1	21.1
May	25.6	25.9	25.2	25.1	26.3	27.5	27.6	28.5	29.4	27.5	27.4	25.7	26.4	27.6	28.1	26.5	25.5	25.6
Jun	30.1	30.5	29.3	31.4	29.9	30.5	29	29.4	31.2	31.8	30.6	30.8	29.9	30.4	29.4	30.8	29.3	28.6
Jul	29.3	29.1	29.9	29.1	29.4	29	29	30.1	28.8	31.6	29.5	29.9	29.6	29.8	29.4	29.5	29.1	30.1
Aug	28.6	28.5	28.1	28.7	28.4	28.8	28.4	28.6	28.7	28.9	27.8	28.6	28.8	28.6	28.5	28.8	28	29.2
Sep	25.3	26.5	27.5	27.7	27.8	26.4	26	26.6	27.5	26.2	26.9	26.4	26.6	28.3	27	27.1	26.8	27.1
Oct	22.7	21.3	20.3	22.4	23.6	21.6	23.2	23.2	22.6	21.8	23.8	22.3	22.3	23.7	23.3	20.9	20.8	22.2
Nov	17.4	15.5	16.9	15.9	17	16.5	17.2	17.4	18.2	16.4	15.8	16.1	16.2	16.8	16	15.6	16.4	15.2
Dec	12.7	12.1	12.7	11.5	11.8	11.5	13.5	11.4	12.1	12.1	12.2	11.8	11.8	12.8	12.1	10.7	10.9	11.6
Total	254.4	252.6	252.8	251.6	257.7	257.1	256.1	262.2	260.3	256.3	257.5	251.4	254.6	261	259.3	256.9	253.1	251.4
Yearly Mean	21.2	21.05	21.0667	20.9667	21.475	21.425	21.3417	21.85	21.69	21.35	21.45	20.95	21.2167	21.75	21.6	21.4	21.0917	20.78
Islamabad Pollen	38946	33151	48080	44808	39694	44828	43780	42690	40527	36164	31708	30707	34585	32737	39148	43330	46131	46892
Kotli Precipitation								2010	2011	2012	2013	2014	2015	2016	2017	2018	2019	2020
Jan								21.6	7	129.4	63	16.6	35	29	249.7	0	98.1	117
Feb								127.4	165	63	173	73.4	117.6	71	18.4	68.6	136.2	40
Mar								63.5	143.8	11.6	55	265	275.4	244	58.6	20.8	81.4	290.8
Apr								19	126.2	97	69	55.6	222.6	25	159.4	89.4	32	47
May								87.4	95	13	52.6	111.4	35.6	25	37.7	38.8	131	91
Jun								46.8	159	24.4	158	76.8	61.4	38	120.8	73.4	49	25
Jul								416.4	168.4	263.4	370.6	208	418.6	305	139.4	165.3	147.6	190
Aug								172.6	181	320	187	142.6	82	131	168.6	250.3	268.2	515
Sep								49.6	228	128	140	487	140	62.8	65	98.8	123	63
Oct								46.1	7	7	35	33	70	9	1	13	57	0
Nov								6	2	14	36	4	24	0	17.2	59.8	86	39
Dec								31	0	89	4	0	50	0.5	42.6	32	44.2	44.8
Total								1087.4	1282.4	1159.8	1343.2	1473.4	1532.2	940.3	1078.4	910.2	1253.7	1462.6
Yearly Mean								90.61	106.86	96.65	111.93	122.78	127.68	78.31	89.86	75.85	104.47	121.88
Peshawar Precipitation	2003	2004	2005	2006	2007	2008	2009	2010	2011	2012	2013	2014	2015	2016	2017	2018	2019	2020
Jan	109	128	68.5	84	92	50	21	8	51	3	3	42	8	70	0	18.8	42	47
Feb	93	132	26	236	9	75	119	112	20	197	28	72	23	60	37	57.5	34	38
Mar	132	149	60	128	11	85	17	34	18	116	111	111	120	24	39	96.1	169	198
Apr	60	27	15	22	267	187	32	49	68	85	0	110.5	60	35	92	57.6	48.1	56.1
May	1	51	6	23	4	57	21	52	50	15	20	21	8	5	89	35.5	13	21
Jun	0	0	14	77	42	20	81	14	0	18	35	0	55	42	14	14	28	29
Jul	14	21	95	105	37	18	409	58	2	13	54	187	37.5	77	152	36.7	15	13
Aug	57	25	49	22	274	92	125	122	27	63	58.4	169	45	66	23.5	70.9	25	22
Sep	35	67	15	59	38	19	4	38	127	1	4	25	3	36	18	1.2	45.5	38.5
Oct	44	5	34	0	1	0	0	52	16	48	46	55	1	0	27	8.1	0	0
Nov	15	20	24	12	0	19	0	29	4	36	1	25	0	69	6	31.2	46	23
Dec	26	0	91	1	4	1	10	0	78.5	1	0	8	0	19	14.4	1.5	11.4	7.4
Total	586	625	497.5	769	779	623	839	568	461.5	596	360.4	825.5	360.5	503	511.9	429.1	477	493
Yearly Mean	48.8333	52.0833	41.4583	64.0833	64.9167	51.9167	69.9167	47.3	38.45	49.66	30.03	68.79	30.04	41.91	42.65	35.75	39.75	41.08
Islamabad precipitation
Jan	4.8	22.3	87	12.4	25.3	54.6	15.6	17.5	7	50.4	9	6	33.2	54.4	148.5	1	141.3	111.6
Feb	147	18.2	23.4	20.7	73	85.5	230.4	105.6	118.1	47.5	297.9	71.7	94.7	83.6	19	78	126.1	65.5
Mar	75.7	90.2	212.6	10.4	91.5	295.2	15.1	43.8	51.2	15.8	54.4	277.2	286.1	199	13.4	39.6	74.2	231.8
Apr	65	5.3	90.3	75	36.5	13	86.6	22.4	76.4	24.9	39.1	11	196.4	11	100.6	85	91	115
May	18.5	27	17.4	7.8	12.3	14	44	35.6	16.2	16	13.8	95	30.2	27.2	21	65	52	132
Jun	35.2	292.5	46.1	111.7	38.6	26	17.2	41.4	128.4	24	94	52.2	33.6	47	138.9	63	31	89
Jul	359.8	407.1	147.8	289.9	535.2	382.8	525	344.8	292.5	162.2	334.4	309	380.7	344.8	191	373.6	252.4	219.5
Aug	139.5	212.8	301.9	246.8	420.9	232	237	214.5	215.4	283.1	664	208.4	198	265	160.8	532.5	535.5	398.7
Sep	37.7	48.9	37.4	113	148.7	124.5	74.5	142.9	130.8	356.1	176.6	444.8	133.4	3	92	105	97.6	95
Oct	22.3	97	97.8	93.4	0.8	47.5	75.3	22.2	37.6	6.2	38.6	23	190	9	7	31	42.2	0
Nov	105.9	49.1	236.9	32.7	125.5	19.2	63.4	1	6	3	7.6	9	18.5	0	24	24	54.6	92.8
Dec	235.4	126.2	108.3	55.8	192.7	114	126.5	26.2	0	87.2	3	0	25.8	0	58	30.4	16	21.2
Total	1246.8	1396.6	1406.9	1069.6	1701	1408.3	1510.6	1017.9	1079.6	1076.4	1732.4	1507.3	1620.6	1044	974.2	1428.1	1513.9	1572.1
Yearly Mean	103.9	116.383	117.242	89.1333	141.75	117.358	125.883	84.82	89.96	89.7	144.36	125.6	135.05	87	81.18	119	126.15	131

## Sheet: Sheet2
Mean annual temp
	2003	2004	2005	2006	2007	2008	2009	2010	2011	2012	2013	2014	2015	2016	2017	2018	2019	2020	2021
Region 3/Kotli								22.2	21.8	21.8	21.9	21.5	21.6	22.3	22.5	22.6	21.8	21.8	22	263.8	22.07
Region 1/Pesh	22.89	22.96	22.49	22.866	23.1	23.225	23.383	23.55	23.3	22.68	23.05	22.67	22.61	22.6	23.53	23.56	23.52	22.55	22.95	276.57	23.06
region 2/Isb	21.2	21.1	21.1	21	21.5	21.4	21.3	21.9	21.69	21.35	21.45	20.95	21.2	21.8	21.6	21.4	21.1	20.78	20.9	256.12	21.39
Pollen	38946	33151	48080	44808	39694	44828	43780	42690	40527	36164	31708	30707	34585	32737	39148	43330	46131	46892
Mean annual precipitation
	2003	2004	2005	2006	2007	2008	2009	2010	2011	2012	2013	2014	2015	2016	2017	2018	2019	2020	2021
Region 3/Kotli								90.61	106.86	96.65	111.93	122.78	127.68	78.31	89.86	75.85	104.47	121.88	117	1243.88	102.445
Region 1/Pesh	48.8	52.1	41.5	64.1	64.9	51.9	69.9	47.3	38.45	49.66	30.03	68.79	30.04	41.91	42.65	35.75	39.75	41.08	40.4	505.81	42.31
region 2/Isb	103.9	116.4	117.2	89.1	141.8	117.4	125.9	84.82	89.96	89.7	144.36	125.6	135.05	87	81.18	119	126.15	131	130	1343.82	110.347
Pollen
