# Supplementary material for: Broussonetia papyrifera Pollen Metabolome Insights, Allergenicity, and Dispersal in Response to Climate Change Variables
Source: Metabolites. 2025 Feb 18;15(2):137. doi: 10.3390/metabo15020137 (PMC11857163; doi:10.3390/metabo15020137)
Supplement: Supplementary file 1 [file metabolites-15-00137-s001.zip › S2 Table..csv]

B. papyrifera Occurrence
species	Latitude	Longitude
Broussonetia papyrifera	33.6844	73.0479
Broussonetia papyrifera	33.6432	73.0494
Broussonetia papyrifera	34.2113	73.2261
Broussonetia papyrifera	34.2115	73.2251
Broussonetia papyrifera	34.2777	73.2351
Broussonetia papyrifera	34.2971	73.2178
Broussonetia papyrifera	33.6976	73.0821
Broussonetia papyrifera	33.3451	73.7829
Broussonetia papyrifera	33.5209	73.4523
Broussonetia papyrifera	33.0809	73.4345
Broussonetia papyrifera	33.4741	72.5541
Broussonetia papyrifera	33.3953	73.0839
Broussonetia papyrifera	34.2343	73.2047
Broussonetia papyrifera	33.1755	73.5709
Broussonetia papyrifera	33.1813	73.5744
Broussonetia papyrifera	33.1658	73.5658
Broussonetia papyrifera	33.1644	73.5721
Broussonetia papyrifera	33.0913	73.4447
Broussonetia papyrifera	33.2926	73.5442
Broussonetia papyrifera	33.3132	73.5508
Broussonetia papyrifera	33.2818	73.5451
Broussonetia papyrifera	33.3128	73.5243
Broussonetia papyrifera	33.3021	73.5207
Broussonetia papyrifera	34.0904	73.1833
Broussonetia papyrifera	34.1024	73.1943
Broussonetia papyrifera	34.0856	73.1225
Broussonetia papyrifera	34.1151	73.1528
Broussonetia papyrifera	33.4003	72.4757
Broussonetia papyrifera	33.2847	73.5405
Broussonetia papyrifera	33.1923	73.3901
Broussonetia papyrifera	33.4559	73.5402
Broussonetia papyrifera	33.5131	73.4553
Broussonetia papyrifera	33.5911	72.5941
Broussonetia papyrifera	33.5906	72.5936
Broussonetia papyrifera	33.1026	73.3833
Broussonetia papyrifera	33.5151	73.4625
Broussonetia papyrifera	33.5501	73.493
Broussonetia papyrifera	33.4659	72.4549
Broussonetia papyrifera	33.4615	72.5025
Broussonetia papyrifera	33.3035	73.552
Broussonetia papyrifera	33.3155	73.533
Broussonetia papyrifera	33.4107	73.0355
Broussonetia papyrifera	33.4048	73.0348
Broussonetia papyrifera	33.3935	73.084
Broussonetia papyrifera	33.4003	73.0411
Broussonetia papyrifera	33.3949	73.0412
Broussonetia papyrifera	33.3921	73.0027
Broussonetia papyrifera	33.3717	73.0008
Broussonetia papyrifera	33.3748	72.5927
Broussonetia papyrifera	33.435	73.0711
Broussonetia papyrifera	33.4301	73.063
Broussonetia papyrifera	33.4255	73.0751
Broussonetia papyrifera	33.4341	73.073
Broussonetia papyrifera	33.4413	73.0525
Broussonetia papyrifera	33.3616	73.0539
Broussonetia papyrifera	33.3546	73.0552
Broussonetia papyrifera	33.3546	73.0546
Broussonetia papyrifera	33.343	73.0705
Broussonetia papyrifera	33.3511	72.5821
Broussonetia papyrifera	33.3432	73.0711
Broussonetia papyrifera	33.3527	72.5927
Broussonetia papyrifera	33.3917	73.1004
Broussonetia papyrifera	33.3737	72.5739
Broussonetia papyrifera	33.3624	73.0203
Broussonetia papyrifera	33.4541	72.512
Broussonetia papyrifera	33.3725	72.4832
Broussonetia papyrifera	33.4438	72.504
Broussonetia papyrifera	33.4339	73.0506
Broussonetia papyrifera	33.4411	73.0423
Broussonetia papyrifera	33.4111	72.5919
Broussonetia papyrifera	33.4044	72.5905
Broussonetia papyrifera	33.4249	73.0512
Broussonetia papyrifera	33.4315	72.522
Broussonetia papyrifera	33.3616	73.539
Broussonetia papyrifera	33.3605	73.0544
Broussonetia papyrifera	33.3542	73.0521
Broussonetia papyrifera	33.3415	73.045
Broussonetia papyrifera	33.4502	72.5035
Broussonetia papyrifera	33.4454	72.5011
Broussonetia papyrifera	33.2943	73.1151
Broussonetia papyrifera	33.4506	72.5017
Broussonetia papyrifera	33.3551	73.2412
Broussonetia papyrifera	33.3441	73.2321
Broussonetia papyrifera	33.3455	73.2418
Broussonetia papyrifera	33.3504	73.2346
Broussonetia papyrifera	33.3105	73.5523
Broussonetia papyrifera	33.3138	73.5505
Broussonetia papyrifera	33.2917	73.5318
Broussonetia papyrifera	33.3135	73.5505
Broussonetia papyrifera	33.3144	73.5241
Broussonetia papyrifera	33.3209	73.5253
Broussonetia papyrifera	33.2949	73.5333
Broussonetia papyrifera	33.3056	73.5529
Broussonetia papyrifera	33.2928	73.5433
Broussonetia papyrifera	33.4636	72.4502
Broussonetia papyrifera	33.4721	72.4502
Broussonetia papyrifera	33.4656	72.4534
Broussonetia papyrifera	33.0922	73.4513
Broussonetia papyrifera	33.0904	73.4527
Broussonetia papyrifera	33.0842	73.4635
Broussonetia papyrifera	33.0846	73.4427
Broussonetia papyrifera	33.092	73.4345
Broussonetia papyrifera	33.0852	73.4558
Broussonetia papyrifera	33.082	73.3718
Broussonetia papyrifera	33.0832	73.3737
Broussonetia papyrifera	33.083	73.3659
Broussonetia papyrifera	33.7605	72.8434
Broussonetia papyrifera	33.755	72.8411
Broussonetia papyrifera	33.7411	72.8774
Broussonetia papyrifera	33.7815	72.8151
Broussonetia papyrifera	33.7691	72.8388
Broussonetia papyrifera	33.7692	72.8467
Broussonetia papyrifera	33.7871	72.8042
Broussonetia papyrifera	34.1287	72.4572
Broussonetia papyrifera	34.124	72.4613
Broussonetia papyrifera	34.1197	72.4603
Broussonetia papyrifera	34.1424	72.4352
Broussonetia papyrifera	34.1185	72.4413
Broussonetia papyrifera	34.1383	72.438
Broussonetia papyrifera	34.1337	72.472
Broussonetia papyrifera	34.1201	72.4604
Broussonetia papyrifera	33.7626	72.8426
Broussonetia papyrifera	33.7603	72.8637
Broussonetia papyrifera	33.7565	72.8747
Broussonetia papyrifera	33.7435	72.8812
Broussonetia papyrifera	33.7337	72.873
Broussonetia papyrifera	33.7579	72.8265
Broussonetia papyrifera	33.7253	72.8397
Broussonetia papyrifera	33.7567	72.7997
Broussonetia papyrifera	33.7141	72.8149
Broussonetia papyrifera	33.5845	72.9699
Broussonetia papyrifera	33.5739	72.776
Broussonetia papyrifera	33.6062	73.0355
Broussonetia papyrifera	33.4998	73.1121
Broussonetia papyrifera	33.5073	73.1277
Broussonetia papyrifera	33.6325	72.9516
Broussonetia papyrifera	33.6278	72.9617
Broussonetia papyrifera	33.5716	73.0837
Broussonetia papyrifera	33.5669	73.0837
Broussonetia papyrifera	33.5558	73.0766
Broussonetia papyrifera	33.6063	73.0331
Broussonetia papyrifera	33.6219	73.1088
Broussonetia papyrifera	33.6497	73.0765
Broussonetia papyrifera	33.6188	73.0723
Broussonetia papyrifera	33.5719	73.1213
Broussonetia papyrifera	33.5677	73.1158
Broussonetia papyrifera	33.4927	73.9083
Broussonetia papyrifera	33.4817	73.9286
Broussonetia papyrifera	33.5263	73.9186
Broussonetia papyrifera	33.4865	73.8847
Broussonetia papyrifera	33.4996	73.8844
Broussonetia papyrifera	33.5005	73.8856
Broussonetia papyrifera	33.5232	73.8936
Broussonetia papyrifera	33.5364	73.9111
Broussonetia papyrifera	33.4829	73.9237
Broussonetia papyrifera	33.7314	73.0733
Broussonetia papyrifera	33.7218	73.0724
Broussonetia papyrifera	33.7361	73.0818
Broussonetia papyrifera	33.7108	73.0362
Broussonetia papyrifera	33.7142	73.0296
Broussonetia papyrifera	33.7047	73.0438
Broussonetia papyrifera	33.7143	73.0421
Broussonetia papyrifera	33.6913	72.9968
Broussonetia papyrifera	33.6886	73.0086
Broussonetia papyrifera	33.6944	73.0027
Broussonetia papyrifera	33.6691	72.9972
Broussonetia papyrifera	33.6703	72.9891
Broussonetia papyrifera	33.6804	73.0022
Broussonetia papyrifera	33.6676	73.0093
Broussonetia papyrifera	33.6755	73.0709
Broussonetia papyrifera	33.6895	73.0628
Broussonetia papyrifera	33.6689	73.0327
Broussonetia papyrifera	33.6608	73.0256
Broussonetia papyrifera	33.6697	73.0228
Broussonetia papyrifera	33.6538	73.0268
Broussonetia papyrifera	33.7095	73.0599
Broussonetia papyrifera	33.7125	73.0643
Broussonetia papyrifera	33.704	73.066
Broussonetia papyrifera	33.7081	73.056
Broussonetia papyrifera	33.6407	72.9883
Broussonetia papyrifera	33.6446	72.9868
Broussonetia papyrifera	33.6547	72.9942
Broussonetia papyrifera	33.639	72.9985
Broussonetia papyrifera	33.6676	72.0698
Broussonetia papyrifera	33.6601	73.0718
Broussonetia papyrifera	33.6586	73.0747
Broussonetia papyrifera	33.6705	73.0813
Broussonetia papyrifera	33.6452	73.0452
Broussonetia papyrifera	33.6554	73.0404
Broussonetia papyrifera	33.6434	73.0344
Broussonetia papyrifera	33.7871	72.4182
Broussonetia papyrifera	33.7915	72.3906
Broussonetia papyrifera	33.7762	72.3736
Broussonetia papyrifera	33.7711	72.3473
Broussonetia papyrifera	33.7547	72.3548
Broussonetia papyrifera	33.7813	72.4086
Broussonetia papyrifera	33.7957	72.4263
Broussonetia papyrifera	34.0004	72.9187
Broussonetia papyrifera	33.9904	72.9922
Broussonetia papyrifera	33.9916	72.9972
Broussonetia papyrifera	33.9888	72.9473
Broussonetia papyrifera	34.0191	72.9322
Broussonetia papyrifera	33.9961	72.8666
Broussonetia papyrifera	33.9714	72.8933
Broussonetia papyrifera	33.9941	72.9695
Broussonetia papyrifera	33.9911	72.9456
Broussonetia papyrifera	33.7446	73.0244
Broussonetia papyrifera	33.748	73.0052
Broussonetia papyrifera	33.4452	73.0022
Broussonetia papyrifera	33.4127	73.0408
Broussonetia papyrifera	33.4604	72.4452
Broussonetia papyrifera	33.9483	72.4589
Broussonetia papyrifera	33.9488	72.4577
Broussonetia papyrifera	33.95	72.4577
Broussonetia papyrifera	33.9506	72.4562
Broussonetia papyrifera	33.9527	72.4571
Broussonetia papyrifera	33.9432	72.4635
Broussonetia papyrifera	33.463	72.4405
Broussonetia papyrifera	33.4532	72.4656
Broussonetia papyrifera	33.4803	72.4206
Broussonetia papyrifera	33.4911	72.4347
Broussonetia papyrifera	33.0837	73.4442
Broussonetia papyrifera	33.0915	73.4345
Broussonetia papyrifera	33.0856	73.4257
Broussonetia papyrifera	33.0807	73.4705
Broussonetia papyrifera	33.0839	73.4604
Broussonetia papyrifera	33.0835	73.3737
Broussonetia papyrifera	33.2948	73.1154
Broussonetia papyrifera	33.2924	73.1139
Broussonetia papyrifera	33.3632	73.0141
Broussonetia papyrifera	33.3627	73.0207
Broussonetia papyrifera	33.6073	73.0228
Broussonetia papyrifera	33.6091	73.0196
Broussonetia papyrifera	33.6152	73.0243
Broussonetia papyrifera	33.5505	73.1261
Broussonetia papyrifera	33.5515	73.1221
Broussonetia papyrifera	33.5469	73.1249
Broussonetia papyrifera	33.5756	73.1237
Broussonetia papyrifera	33.6141	73.1434
Broussonetia papyrifera	33.6266	73.1358
Broussonetia papyrifera	33.6211	73.1241
Broussonetia papyrifera	33.6171	73.1589
Broussonetia papyrifera	33.5706	73.0818
Broussonetia papyrifera	33.5638	73.0854
Broussonetia papyrifera	33.5686	73.0786
Broussonetia papyrifera	33.1474	73.7483
Broussonetia papyrifera	33.1446	73.7468
Broussonetia papyrifera	33.1501	73.7459
Broussonetia papyrifera	33.1515	73.7413
Broussonetia papyrifera	33.1875	73.8367
Broussonetia papyrifera	33.1478	73.7088
Broussonetia papyrifera	33.162	73.7146
Broussonetia papyrifera	33.2605	73.3044
Broussonetia papyrifera	33.2692	73.2875
Broussonetia papyrifera	33.2606	73.2843
Broussonetia papyrifera	33.2411	73.3194
Broussonetia papyrifera	33.2752	73.3074
Broussonetia papyrifera	33.5952	73.3881
Broussonetia papyrifera	33.5911	73.3871
Broussonetia papyrifera	33.5899	73.3812
Broussonetia papyrifera	33.5797	73.3981
Broussonetia papyrifera	33.5844	73.4082
Broussonetia papyrifera	33.5975	73.4022
Broussonetia papyrifera	33.6021	73.3806
Broussonetia papyrifera	33.4179	73.3866
Broussonetia papyrifera	33.3857	73.3753
Broussonetia papyrifera	33.4035	73.4078
Broussonetia papyrifera	33.4345	73.3673
Broussonetia papyrifera	33.4515	72.7705
Broussonetia papyrifera	33.4659	72.7241
Broussonetia papyrifera	33.4814	72.7492
Broussonetia papyrifera	33.3594	72.7226
Broussonetia papyrifera	33.8041	72.9047
Broussonetia papyrifera	33.8087	72.9127
Broussonetia papyrifera	33.8065	72.8931
Broussonetia papyrifera	33.8381	72.8342
Broussonetia papyrifera	33.8187	72.8176
Broussonetia papyrifera	33.7741	72.7292
Broussonetia papyrifera	33.7873	72.7126
Broussonetia papyrifera	33.7878	72.7041
Broussonetia papyrifera	33.7978	72.7299
Broussonetia papyrifera	33.7166	72.5033
Broussonetia papyrifera	33.7663	72.5844
Broussonetia papyrifera	33.7332	72.5086
Broussonetia papyrifera	33.6812	72.4913
Broussonetia papyrifera	33.9385	72.1856
Broussonetia papyrifera	33.9518	72.1564
Broussonetia papyrifera	34.0003	72.1484
Broussonetia papyrifera	33.9253	72.1776
Broussonetia papyrifera	33.9915	72.0075
Broussonetia papyrifera	33.9848	71.9571
Broussonetia papyrifera	34.0311	71.9729
Broussonetia papyrifera	34.0554	72.6191
Broussonetia papyrifera	34.0509	72.5525
Broussonetia papyrifera	34.0774	72.6031
Broussonetia papyrifera	34.0498	72.5871
Broussonetia papyrifera	34.0895	72.6429
Broussonetia papyrifera	33.9738	71.9277
Broussonetia papyrifera	34.0777	72.3353
Broussonetia papyrifera	34.0065	71.5573
Broussonetia papyrifera	33.9518	72.4566
Broussonetia papyrifera	34.0056	71.4822
Broussonetia papyrifera	34.0416	71.3357
Broussonetia papyrifera	34.0146	71.3123
Broussonetia papyrifera	34.032	71.3012
Broussonetia papyrifera	33.9986	71.6314
Broussonetia papyrifera	33.9808	71.5327
Broussonetia papyrifera	33.9703	71.6087
Broussonetia papyrifera	33.9761	71.6084
Broussonetia papyrifera	33.9642	71.605
Broussonetia papyrifera	33.9672	71.5531
Broussonetia papyrifera	33.9911	71.5063
Broussonetia papyrifera	33.9244	72.8643
Broussonetia papyrifera	33.8897	72.8423
Broussonetia papyrifera	34.0981	72.0067
Broussonetia papyrifera	34.1144	72.0044
Broussonetia papyrifera	34.0815	71.9868
Broussonetia papyrifera	33.8839	72.5841
Broussonetia papyrifera	33.6824	72.8933
Broussonetia papyrifera	33.6911	72.8441
Broussonetia papyrifera	34.1222	71.9693
Broussonetia papyrifera	33.2354	72.9167
Broussonetia papyrifera	33.1344	73.0444
Broussonetia papyrifera	33.1172	73.2411
Broussonetia papyrifera	33.4281	72.9265
Broussonetia papyrifera	33.4542	72.9517
Broussonetia papyrifera	33.4493	72.8937
Broussonetia papyrifera	33.5314	73.0237
Broussonetia papyrifera	33.5084	72.9675
Broussonetia papyrifera	33.5255	73.0061
Broussonetia papyrifera	33.5524	73.0383
Broussonetia papyrifera	33.5477	72.8398
Broussonetia papyrifera	33.5858	72.8603
Broussonetia papyrifera	33.5907	72.8363
Broussonetia papyrifera	33.6662	72.7572
Broussonetia papyrifera	33.6804	72.7426
Broussonetia papyrifera	33.6545	72.7391
Broussonetia papyrifera	33.6964	72.7344
Broussonetia papyrifera	33.6769	72.6347
Broussonetia papyrifera	33.5914	72.7793
Broussonetia papyrifera	33.3386	73.6747
Broussonetia papyrifera	33.3767	73.6677
Broussonetia papyrifera	33.3146	73.6466
Broussonetia papyrifera	33.4706	73.1911
Broussonetia papyrifera	33.4891	73.1845
Broussonetia papyrifera	33.4989	73.1675
Broussonetia papyrifera	33.5711	72.9983
Broussonetia papyrifera	33.5486	72.9547
Broussonetia papyrifera	33.6052	72.9646
Broussonetia papyrifera	17.8324	98.9532
Broussonetia papyrifera	19.51451	98.78604
Broussonetia papyrifera	14.1521	99.166667
Broussonetia papyrifera	19.551733	98.222667
Broussonetia papyrifera	19.551733	98.222667
Broussonetia papyrifera	24.429306	123.770556
Broussonetia papyrifera	-8.632778	125.147222
Broussonetia papyrifera	20.312833	105.644667
Broussonetia papyrifera	15.219334	98.491139
Broussonetia papyrifera	-1.209567	120.1696
Broussonetia papyrifera	-1.209567	120.1696
Broussonetia papyrifera	20.2913	105.697667
Broussonetia papyrifera	17.485117	105.688617
Broussonetia papyrifera	22.045556	103.979167
Broussonetia papyrifera	27.2651	98.870833
Broussonetia papyrifera	26.881944	98.877222
Broussonetia papyrifera	27.444444	98.820556
Broussonetia papyrifera	27.936389	98.6523
Broussonetia papyrifera	19.332017	100.925133
Broussonetia papyrifera	19.332017	100.925133
Broussonetia papyrifera	35.739167	118.011667
Broussonetia papyrifera	35.739167	118.011667
Broussonetia papyrifera	35.060556	117.436944
Broussonetia papyrifera	25.220556	98.843056
Broussonetia papyrifera	26.5975	98.907222
Broussonetia papyrifera	26.881944	98.877222
Broussonetia papyrifera	27.443333	98.8222
Broussonetia papyrifera	26.909722	98.863056
Broussonetia papyrifera	27.2652	98.870833
Broussonetia papyrifera	26.909722	98.863056
Broussonetia papyrifera	27.760556	98.677222
Broussonetia papyrifera	24.865833	98.897222
Broussonetia papyrifera	27.9063	98.6575
Broussonetia papyrifera	27.936389	98.6521
Broussonetia papyrifera	27.983056	98.654167
Broussonetia papyrifera	27.444444	98.820556
Broussonetia papyrifera	26.491111	98.9234
Broussonetia papyrifera	25.783333	98.866389
Broussonetia papyrifera	20.91611	105.06416
Broussonetia papyrifera	22.0534	103.9812
Broussonetia papyrifera	31.4379	110.37817
Broussonetia papyrifera	26.466667	111.316667
Broussonetia papyrifera	24.983333	112.833333
Broussonetia papyrifera	26.466667	111.316667
