# Supplementary material for: Broussonetia papyrifera Pollen Metabolome Insights, Allergenicity, and Dispersal in Response to Climate Change Variables
Source: Metabolites. 2025 Feb 18;15(2):137. doi: 10.3390/metabo15020137 (PMC11857163; doi:10.3390/metabo15020137)
Supplement: Supplementary file 1 [file metabolites-15-00137-s001.zip › S3 table..xlsx]

## Sheet: Sheet1
Plant name	Family	F.C.	Height	Habitat	Longitude	Latitude	Location	Date	Block Num		Local Name	Codes
Sampling spring 2020
B. Papyrifera	Moraceae	WY	9 m	MTC	71.3247 E	33.5805 N	Peshawar	2020-03-22	Bhadur Kalay Peshawar		Paper Mulberry	MTC=moist thick canopy
B. Papyrifera	Moraceae	WY	10 m	Dry	71.3238 E	33.5813 N	Peshawar	2020-03-22	Bhadur Kalay Peshawar		Paper Mulberry	MGC=moist green shadow
B. Papyrifera	Moraceae	WY	5 m	Dry	71.3263 E	33.5842 N	Peshawar	2020-03-22	Bhadur Kalay Peshawar		Paper Mulberry	DG=dry green
B. Papyrifera	Moraceae	WY	10 m	Dry	71.3254 E	33.5829 N	Peshawar	2020-03-22	Bhadur Kalay Peshawar		Paper Mulberry	TC=Thick Canopy
B. Papyrifera	Moraceae	WY	7 m	MTC	73.0237 E	33.4007 N	Islamabad	2020-03-24	H-9 Islamabad		Paper Mulberry	FC=Flower Colour
B. Papyrifera	Moraceae	WY	8 m	MTC	73.0294 E	33.4032 N	Islamabad	2020-03-24	H-9 Islamabad		Paper Mulberry	WY= whitish yellow
B. Papyrifera	Moraceae	WY	7 m	TC	73.0283 E	33.4051 N	Islamabad	2020-03-24	H-9 Islamabad		Paper Mulberry
B. Papyrifera	Moraceae	WY	5 m	TC	73.0249 E	33.4064 N	Islamabad	2020-03-24	H-9 Islamabad		Paper Mulberry
B. Papyrifera	Moraceae	WY	6 m	Dry	73.0264 E	33.4085 N	Islamabad	2020-03-24	H-9 Islamabad		Paper Mulberry
B. Papyrifera	Moraceae	WY	7 m	Dry	73.4645 E	33.2158 N	Kotli	2020-03-27	Rajdhani village		Paper Mulberry
B. Papyrifera	Moraceae	WY	6 m	Dry	73.4653 E	33.2143 N	Kotli	2020-03-27	Rajdhani village		Paper Mulberry
B. Papyrifera	Moraceae	WY	9 m	MTC	73.4638 E	33.2132 N	Kotli	2020-03-27	Rajdhani village		Paper Mulberry
B. Papyrifera	Moraceae	WY	9 m	MTC	73.4641 E	33.2123 N	Kotli	2020-03-27	Rajdhani village		Paper Mulberry
Sampling spring 2021
B. papyrifera	Moraceae	WY	9 m	TC	73.0519 E	33.4114 N	Islamabad	10.3.2021	Shakar Parian		Paper Mulberry
B. papyrifera	Moraceae	WY	9 m	TC	73.0527 E	33.4114 N	Islamabad	10.3.2021	Jasmine Park Islamabad		Paper Mulberry
B. papyrifera	Moraceae	WY	9 m	MTC	73.0543 E	33.4114 N	Islamabad	10.3.2021	Jasmine Park Islamabad		Paper Mulberry
B. papyrifera	Moraceae	WY	8 m	MTC	73.4643 E	33.2153 N	Kotli	21.3.21	Rajdhani village		Paper Mulberry
B. papyrifera	Moraceae	WY	7 m	MTC	73.4649 E	33.2148 N	Kotli	21.3.21	Rajdhani village		Paper Mulberry
B. papyrifera	Moraceae	WY	10 m	MTC	73.4637 E	33.2141 N	Kotli	21.3.21	Rajdhani village		Paper Mulberry
B. papyrifera	Moraceae	WY	8 m	TC	71.3226 E	33.5819 N	Peshawar	17.3.21	Bahadur Kalay Peshawar		Paper Mulberry
B. papyrifera	Moraceae	WY	7 m	TC	71.3221 E	33.5808 N	Peshawar	17.3.21	Bahadur Kalay Peshawar		Paper Mulberry
B. papyrifera	Moraceae	WY	10 m	TC	71.3231 E	33.5825 N	Peshawar	17.3.21	Bahadur Kalay Peshawar		Paper Mulberry
